# Supplementary material for: Fluorescence Output Enhancement of Ce3+:YAG Transparent Ceramics by Eutectic Soldering Packaging
Source: Materials (Basel). 2025 Feb 28;18(5):1081. doi: 10.3390/ma18051081 (PMC11901220; doi:10.3390/ma18051081)
Supplement: Supplementary file 1 [file materials-18-01081-s001.zip]

Archive with 1 entries (1 files):
- materials-3427235-supplementary.pdf
